# Supplementary material for: Cell-Based Therapies for Post-Traumatic Ankle Osteoarthritis and Osteochondral Lesions of the Talus: A Systematic Scoping Review of an Emerging and Heterogeneous Evidence Base
Source: Bioengineering (Basel). 2026 Jul 22;13(7):843. doi: 10.3390/bioengineering13070843 (PMC13403794; doi:10.3390/bioengineering13070843)
Supplement: Supplementary file 1 [file bioengineering-13-00843-s001.zip]

Archive with 1 entries (1 files):
- bioengineering-4442457-supplementary.pdf
